# Supplementary material for: Correlation Analysis of Soil Microbial Communities and Physicochemical Properties with Growth Characteristics of Sageretia thea Across Different Habitats
Source: Plants (Basel). 2024 Nov 26;13(23):3310. doi: 10.3390/plants13233310 (PMC11644716; doi:10.3390/plants13233310)
Supplement: Supplementary file 1 [file plants-13-03310-s001.zip]

Archive with 1 entries (1 files):
- plants-3279976-supplementary.pdf
